# Supplementary material for: A new species of freshwater crab of the genus Qianguimon Huang, 2018 (Decapoda: Brachyura: Potamidae) from Guangxi, Southern China
Source: PeerJ. 2020 May 20;8:e9194. doi: 10.7717/peerj.9194 (PMC7245334; doi:10.7717/peerj.9194)
Supplement: Supplemental Information 1 [file peerj-08-9194-s001.fasta]

>Seq1 [organism=Qianguimon yuzhouense] [isolate=JX 190535] 16S ribosomal RNA gene, partial sequence
ATGTTTATTTGGAGGTATAAATAATTTGGCCTGCCCCCTGATTATAAATTTAAGGGCCGCAGTATTATAACTGTGCAAAG
GTAGCATAATCATTAGGTTTTTAATTAGAATCTTGTATGAATGGTTGGACAAAAGAAAAGCTCTCTTTATATTAAATTTT
GAATTTAACCTTTAAGTGAAAAGGCTTAAATGAGCTAAAGGGACGATAAGACCCTATAAAACTTTACATTATAATTATAT
TTTGGTAAATTTAATAAATAAAAATTTAATTTAATTATTTGTTAGGCTGGGGAGGTACATATAAATATTATTTTAACTGT
TTGATAATTATACAATTATTAGTGAATAAATAATAAGATCCTTTATTAAGATTGGTAAATTAAGTTACTTTAGGGATAAC
AGCGTAATTTCTTTTAAGAGTTCTTATCGAAAAAGAAGATTGCGACCTCGATGTTGAATTAAAATATTCTATATAATGAA
GAGGTTATATAAGAAGGTCTGTTCGACCTTTAAAATTTTACATGATTTGAGTTCAAACCGGCGTGAGCCAGGGGTTT
>Seq2 [organism=Qianguimon yuzhouense] [isolate=JX 190536] 16S ribosomal RNA gene, partial sequence
AAACATGTTTATTTGGAGGTATAAATAATTTGGCCTGCCCCCTGATTATAAATTTAAGGGCCGCAGTATTATAACTGTGC
AAAGGTAGCATAATCATTAGGTTTTTAATTAGAATCTTGTATGAATGGTTGGACAAAAGAAAAGCTCTCTTTATATTAAA
TTTTGAATTTAACCTTTAAGTGAAAAGGCTTAAATGAGCTAAAGGGACGATAAGACCCTATAAAACTTTACATTATAATT
ATATTTTGGTAAATTTAATAAATAAAAATTTAATTTAATTATTTGTTAGGCTGGGGAGGTACATATAAATATTATTTTAA
CTGTTTGATAATTATACAATTATTAGTGAATAAATAATAAGATCCTTTATTAAGATTGGTAAATTAAGTTACTTTAGGGA
TAACAGCGTAATTTCTTTTAAGAGTTCTTATCGAAAAAGAAGATTGCGACCTCGATGTTGAATTAAAATATTCTATATAA
TGAAGAGGTTATATAAGAAGGTCTGTTCGACCTTTAAAATTTTACATGATTTGAGTTCAAACCGGCGTGAGCCAGGT
>Seq3 [organism=Qianguimon yuzhouense] [isolate=JX 190537] 16S ribosomal RNA gene, partial sequence
CATGTTTATTTGGAGGTATAAATAATTTGGCCTGCCCCCTGATTATAAATTTAAGGGCCGCAGTATTATAACTGTGCAAA
GGTAGCATAATCATTAGGTTTTTAATTAGAATCTTGTATGAATGGTTGGACAAAAGAAAAGCTCTCTTTATATTAAATTT
TGAATTTAACCTTTAAGTGAAAAGGCTTAAATGAGCTAAAGGGACGATAAGACCCTATAAAACTTTACATTATAATTATA
TTTTGGTAAATTTAATAAATAAAAATTTAATTTAATTATTTGTTAGGCTGGGGAGGTACATATAAATATTATTTTAACTG
TTTGATAATTATACAATTATTAGTGAATAAATAATAAGATCCTTTATTAAGATTGGTAAATTAAGTTACTTTAGGGATAA
CAGCGTAATTTCTTTTAAGAGTTCTTATCGAAAAAGAAGATTGCGACCTCGATGTTGAATTAAAATATTCTATATAATGA
AGAGGTTATATAAGAAGGTCTGTTCGACCTTTAAAATTTTACATGATTTGAGTTCAAACCGGCGTGAGCCAGG
