# Supplementary material for: A new species of freshwater crab of the genus Qianguimon Huang, 2018 (Decapoda: Brachyura: Potamidae) from Guangxi, Southern China
Source: PeerJ. 2020 May 20;8:e9194. doi: 10.7717/peerj.9194 (PMC7245334; doi:10.7717/peerj.9194)
Supplement: Supplemental Information 2 [file peerj-08-9194-s002.tre]

#NEXUS
[ID: 7389435710]
begin taxa;
	dimensions ntax=28;
	taxlabels
		Aparapotamon_graham___________AB428489
		Apotamonautes_hainanensis____________AB428459
		Chinapotamon_glabrum_AB428451
		Sinolapotamon_anacoluthon__AB428453
		Daipotamon_minos_LC198524
		Diyutamon_cereum_LC198520
		Hainanpotamon_fuchengense_AB428461
		Sinopotamon_baiyanense_AB428470
		Mediapotamon_leishanense____LC155164
		Mediapotamon_liboense_MK820377
		Neotiwaripotamon_jianfengense_AB428460
		Parapotamon_spinescens_AB428467
		Pararanguna_semilunata_AB428490
		Potamiscus_yongshengense_KY963597
		Socotrapotamon_nojidense____AB428493
		Tenuipotamon_huaningense__AB428491
		Trichopotamon_daliense__AB428492
		Yarepotamon_gracilipa_AB428452
		Yarepotamon_fossor___MG709238
		Yarepotamon_breviflagellum_MG709236
		Yarepotamon_meridianum__MG709237
		Qianguimon_splendidum_MG709241
		Qianguimon_aflagellumMG709239
		Qianguimon_elongatum__MG709240
		Qianguimon_sp.____MK335483
		s102
		s103
		s104
		;
end;
begin trees;
	translate
		1	Aparapotamon_graham___________AB428489,
		2	Apotamonautes_hainanensis____________AB428459,
		3	Chinapotamon_glabrum_AB428451,
		4	Sinolapotamon_anacoluthon__AB428453,
		5	Daipotamon_minos_LC198524,
		6	Diyutamon_cereum_LC198520,
		7	Hainanpotamon_fuchengense_AB428461,
		8	Sinopotamon_baiyanense_AB428470,
		9	Mediapotamon_leishanense____LC155164,
		10	Mediapotamon_liboense_MK820377,
		11	Neotiwaripotamon_jianfengense_AB428460,
		12	Parapotamon_spinescens_AB428467,
		13	Pararanguna_semilunata_AB428490,
		14	Potamiscus_yongshengense_KY963597,
		15	Socotrapotamon_nojidense____AB428493,
		16	Tenuipotamon_huaningense__AB428491,
		17	Trichopotamon_daliense__AB428492,
		18	Yarepotamon_gracilipa_AB428452,
		19	Yarepotamon_fossor___MG709238,
		20	Yarepotamon_breviflagellum_MG709236,
		21	Yarepotamon_meridianum__MG709237,
		22	Qianguimon_splendidum_MG709241,
		23	Qianguimon_aflagellumMG709239,
		24	Qianguimon_elongatum__MG709240,
		25	Qianguimon_sp.____MK335483,
		26	s102,
		27	s103,
		28	s104
		;
   tree con_all_compat = [&U] (15[&prob=1.00000000e+000,prob_stddev=0.00000000e+000,prob_range={1.00000000e+000,1.00000000e+000},prob(percent)="100",prob+-sd="100+-0"]:6.754651e-002[&length_mean=6.94571649e-002,length_median=6.75465100e-002,length_95%HPD={3.38019800e-002,1.06553900e-001}],((1[&prob=1.00000000e+000,prob_stddev=0.00000000e+000,prob_range={1.00000000e+000,1.00000000e+000},prob(percent)="100",prob+-sd="100+-0"]:2.834426e-002[&length_mean=2.93727033e-002,length_median=2.83442600e-002,length_95%HPD={8.83097800e-003,5.13404900e-002}],16[&prob=1.00000000e+000,prob_stddev=0.00000000e+000,prob_range={1.00000000e+000,1.00000000e+000},prob(percent)="100",prob+-sd="100+-0"]:1.526294e-002[&length_mean=1.64031490e-002,length_median=1.52629400e-002,length_95%HPD={3.40102700e-003,3.09734100e-002}])[&prob=4.32711526e-001,prob_stddev=1.41327138e-003,prob_range={4.31712192e-001,4.33710859e-001},prob(percent)="43",prob+-sd="43+-0"]:7.620055e-003[&length_mean=8.77058185e-003,length_median=7.62005500e-003,length_95%HPD={2.09217300e-006,2.07922000e-002}],(13[&prob=1.00000000e+000,prob_stddev=0.00000000e+000,prob_range={1.00000000e+000,1.00000000e+000},prob(percent)="100",prob+-sd="100+-0"]:1.499388e-002[&length_mean=1.58729899e-002,length_median=1.49938800e-002,length_95%HPD={3.06117500e-003,2.96251300e-002}],(14[&prob=1.00000000e+000,prob_stddev=0.00000000e+000,prob_range={1.00000000e+000,1.00000000e+000},prob(percent)="100",prob+-sd="100+-0"]:1.324747e-002[&length_mean=1.41348397e-002,length_median=1.32474700e-002,length_95%HPD={1.04967100e-003,2.86586900e-002}],17[&prob=1.00000000e+000,prob_stddev=0.00000000e+000,prob_range={1.00000000e+000,1.00000000e+000},prob(percent)="100",prob+-sd="100+-0"]:1.523964e-002[&length_mean=1.62474799e-002,length_median=1.52396400e-002,length_95%HPD={3.80172200e-003,2.94756300e-002}])[&prob=6.36242505e-001,prob_stddev=6.59526645e-003,prob_range={6.31578947e-001,6.40906063e-001},prob(percent)="64",prob+-sd="64+-1"]:8.862609e-003[&length_mean=9.80477532e-003,length_median=8.86260900e-003,length_95%HPD={5.21282700e-004,2.09785200e-002}])[&prob=4.83011326e-001,prob_stddev=9.42180921e-003,prob_range={4.76349101e-001,4.89673551e-001},prob(percent)="48",prob+-sd="48+-1"]:8.113357e-003[&length_mean=9.43925678e-003,length_median=8.11335700e-003,length_95%HPD={4.24441000e-005,2.06575400e-002}])[&prob=1.00000000e+000,prob_stddev=0.00000000e+000,prob_range={1.00000000e+000,1.00000000e+000},prob(percent)="100",prob+-sd="100+-0"]:6.490647e-002[&length_mean=6.68143516e-002,length_median=6.49064700e-002,length_95%HPD={3.18620300e-002,1.02547800e-001}],(((2[&prob=1.00000000e+000,prob_stddev=0.00000000e+000,prob_range={1.00000000e+000,1.00000000e+000},prob(percent)="100",prob+-sd="100+-0"]:1.843114e-002[&length_mean=1.97338920e-002,length_median=1.84311400e-002,length_95%HPD={4.71533500e-003,3.67191200e-002}],(7[&prob=1.00000000e+000,prob_stddev=0.00000000e+000,prob_range={1.00000000e+000,1.00000000e+000},prob(percent)="100",prob+-sd="100+-0"]:4.753551e-002[&length_mean=4.90867324e-002,length_median=4.75355100e-002,length_95%HPD={2.35084500e-002,7.70209700e-002}],11[&prob=1.00000000e+000,prob_stddev=0.00000000e+000,prob_range={1.00000000e+000,1.00000000e+000},prob(percent)="100",prob+-sd="100+-0"]:2.849019e-002[&length_mean=3.01750449e-002,length_median=2.84901900e-002,length_95%HPD={1.05628000e-002,5.11462500e-002}])[&prob=9.99666889e-001,prob_stddev=4.71090460e-004,prob_range={9.99333777e-001,1.00000000e+000},prob(percent)="100",prob+-sd="100+-0"]:2.187352e-002[&length_mean=2.30762924e-002,length_median=2.18735200e-002,length_95%HPD={5.71739300e-003,4.29541800e-002}])[&prob=4.91339107e-001,prob_stddev=5.18199507e-003,prob_range={4.87674883e-001,4.95003331e-001},prob(percent)="49",prob+-sd="49+-1"]:7.404525e-003[&length_mean=8.98167558e-003,length_median=7.40452500e-003,length_95%HPD={2.00774900e-005,2.13512800e-002}],((3[&prob=1.00000000e+000,prob_stddev=0.00000000e+000,prob_range={1.00000000e+000,1.00000000e+000},prob(percent)="100",prob+-sd="100+-0"]:2.032423e-002[&length_mean=2.14223782e-002,length_median=2.03242300e-002,length_95%HPD={7.72676000e-003,3.95244900e-002}],6[&prob=1.00000000e+000,prob_stddev=0.00000000e+000,prob_range={1.00000000e+000,1.00000000e+000},prob(percent)="100",prob+-sd="100+-0"]:2.086022e-002[&length_mean=2.17566446e-002,length_median=2.08602200e-002,length_95%HPD={6.18143700e-003,3.80257900e-002}])[&prob=9.85343105e-001,prob_stddev=2.82654276e-003,prob_range={9.83344437e-001,9.87341772e-001},prob(percent)="99",prob+-sd="99+-0"]:1.185886e-002[&length_mean=1.30813748e-002,length_median=1.18588600e-002,length_95%HPD={7.26898600e-004,2.70294800e-002}],((4[&prob=1.00000000e+000,prob_stddev=0.00000000e+000,prob_range={1.00000000e+000,1.00000000e+000},prob(percent)="100",prob+-sd="100+-0"]:1.995550e-002[&length_mean=2.12029443e-002,length_median=1.99555000e-002,length_95%HPD={6.78657900e-003,3.74713200e-002}],(((22[&prob=1.00000000e+000,prob_stddev=0.00000000e+000,prob_range={1.00000000e+000,1.00000000e+000},prob(percent)="100",prob+-sd="100+-0"]:1.576833e-002[&length_mean=1.67646862e-002,length_median=1.57683300e-002,length_95%HPD={4.27000200e-003,3.02495200e-002}],(23[&prob=1.00000000e+000,prob_stddev=0.00000000e+000,prob_range={1.00000000e+000,1.00000000e+000},prob(percent)="100",prob+-sd="100+-0"]:6.663895e-003[&length_mean=7.43440943e-003,length_median=6.66389500e-003,length_95%HPD={3.12310800e-005,1.61030900e-002}],24[&prob=1.00000000e+000,prob_stddev=0.00000000e+000,prob_range={1.00000000e+000,1.00000000e+000},prob(percent)="100",prob+-sd="100+-0"]:1.690565e-002[&length_mean=1.78353018e-002,length_median=1.69056500e-002,length_95%HPD={5.76879600e-003,3.24385000e-002}])[&prob=5.42305130e-001,prob_stddev=2.07279803e-002,prob_range={5.27648235e-001,5.56962025e-001},prob(percent)="54",prob+-sd="54+-2"]:4.950602e-003[&length_mean=6.04492385e-003,length_median=4.95060200e-003,length_95%HPD={5.46567300e-006,1.50160200e-002}])[&prob=9.99666889e-001,prob_stddev=4.71090460e-004,prob_range={9.99333777e-001,1.00000000e+000},prob(percent)="100",prob+-sd="100+-0"]:1.506269e-002[&length_mean=1.62239926e-002,length_median=1.50626900e-002,length_95%HPD={3.73458200e-003,3.11965700e-002}],(26[&prob=1.00000000e+000,prob_stddev=0.00000000e+000,prob_range={1.00000000e+000,1.00000000e+000},prob(percent)="100",prob+-sd="100+-0"]:1.596026e-003[&length_mean=2.22842142e-003,length_median=1.59602600e-003,length_95%HPD={1.14825800e-007,6.45366500e-003}],(27[&prob=1.00000000e+000,prob_stddev=0.00000000e+000,prob_range={1.00000000e+000,1.00000000e+000},prob(percent)="100",prob+-sd="100+-0"]:1.494219e-003[&length_mean=2.16289974e-003,length_median=1.49421900e-003,length_95%HPD={6.86327600e-007,6.50803400e-003}],28[&prob=1.00000000e+000,prob_stddev=0.00000000e+000,prob_range={1.00000000e+000,1.00000000e+000},prob(percent)="100",prob+-sd="100+-0"]:1.556696e-003[&length_mean=2.25778462e-003,length_median=1.55669600e-003,length_95%HPD={4.20666000e-007,6.78059800e-003}])[&prob=3.38441039e-001,prob_stddev=1.50748947e-002,prob_range={3.27781479e-001,3.49100600e-001},prob(percent)="34",prob+-sd="34+-2"]:1.536239e-003[&length_mean=2.29262267e-003,length_median=1.53623900e-003,length_95%HPD={1.09200800e-006,6.87225100e-003}])[&prob=1.00000000e+000,prob_stddev=0.00000000e+000,prob_range={1.00000000e+000,1.00000000e+000},prob(percent)="100",prob+-sd="100+-0"]:2.401975e-002[&length_mean=2.54209210e-002,length_median=2.40197500e-002,length_95%HPD={8.99893100e-003,4.38268300e-002}])[&prob=4.78347768e-001,prob_stddev=3.20341513e-002,prob_range={4.55696203e-001,5.00999334e-001},prob(percent)="48",prob+-sd="48+-3"]:6.120630e-003[&length_mean=7.61097462e-003,length_median=6.12063000e-003,length_95%HPD={4.83552200e-007,1.90075200e-002}],25[&prob=1.00000000e+000,prob_stddev=0.00000000e+000,prob_range={1.00000000e+000,1.00000000e+000},prob(percent)="100",prob+-sd="100+-0"]:1.870793e-002[&length_mean=1.99115496e-002,length_median=1.87079300e-002,length_95%HPD={5.15367000e-003,3.55905000e-002}])[&prob=6.51565623e-001,prob_stddev=1.22483520e-002,prob_range={6.42904730e-001,6.60226516e-001},prob(percent)="65",prob+-sd="65+-1"]:7.952849e-003[&length_mean=9.10695382e-003,length_median=7.95284900e-003,length_95%HPD={1.02776000e-004,1.96476600e-002}])[&prob=2.02531646e-001,prob_stddev=2.07279803e-002,prob_range={1.87874750e-001,2.17188541e-001},prob(percent)="20",prob+-sd="20+-2"]:3.879035e-003[&length_mean=5.04641203e-003,length_median=3.87903500e-003,length_95%HPD={7.52205400e-006,1.38138600e-002}],((18[&prob=1.00000000e+000,prob_stddev=0.00000000e+000,prob_range={1.00000000e+000,1.00000000e+000},prob(percent)="100",prob+-sd="100+-0"]:1.956378e-002[&length_mean=2.05725466e-002,length_median=1.95637800e-002,length_95%HPD={7.75899200e-003,3.65930300e-002}],(20[&prob=1.00000000e+000,prob_stddev=0.00000000e+000,prob_range={1.00000000e+000,1.00000000e+000},prob(percent)="100",prob+-sd="100+-0"]:2.400957e-002[&length_mean=2.51958178e-002,length_median=2.40095700e-002,length_95%HPD={9.57696400e-003,4.18736400e-002}],21[&prob=1.00000000e+000,prob_stddev=0.00000000e+000,prob_range={1.00000000e+000,1.00000000e+000},prob(percent)="100",prob+-sd="100+-0"]:1.659014e-002[&length_mean=1.76794999e-002,length_median=1.65901400e-002,length_95%HPD={5.00550300e-003,3.24146300e-002}])[&prob=7.38174550e-001,prob_stddev=6.59526645e-003,prob_range={7.33510993e-001,7.42838108e-001},prob(percent)="74",prob+-sd="74+-1"]:5.687347e-003[&length_mean=6.72900571e-003,length_median=5.68734700e-003,length_95%HPD={8.16794900e-007,1.64186900e-002}])[&prob=8.99067288e-001,prob_stddev=4.71090460e-004,prob_range={8.98734177e-001,8.99400400e-001},prob(percent)="90",prob+-sd="90+-0"]:6.586577e-003[&length_mean=7.48673113e-003,length_median=6.58657700e-003,length_95%HPD={1.57828600e-004,1.65198000e-002}],19[&prob=1.00000000e+000,prob_stddev=0.00000000e+000,prob_range={1.00000000e+000,1.00000000e+000},prob(percent)="100",prob+-sd="100+-0"]:4.017065e-003[&length_mean=5.01080482e-003,length_median=4.01706500e-003,length_95%HPD={9.10019900e-007,1.27871900e-002}])[&prob=1.00000000e+000,prob_stddev=0.00000000e+000,prob_range={1.00000000e+000,1.00000000e+000},prob(percent)="100",prob+-sd="100+-0"]:2.207302e-002[&length_mean=2.32854676e-002,length_median=2.20730200e-002,length_95%HPD={7.86066000e-003,4.35205400e-002}])[&prob=5.03997335e-001,prob_stddev=2.30834326e-002,prob_range={4.87674883e-001,5.20319787e-001},prob(percent)="50",prob+-sd="50+-2"]:8.615878e-003[&length_mean=9.73467892e-003,length_median=8.61587800e-003,length_95%HPD={3.56245000e-004,2.13224500e-002}])[&prob=1.00000000e+000,prob_stddev=0.00000000e+000,prob_range={1.00000000e+000,1.00000000e+000},prob(percent)="100",prob+-sd="100+-0"]:3.128637e-002[&length_mean=3.27620033e-002,length_median=3.12863700e-002,length_95%HPD={1.12126600e-002,5.58830200e-002}])[&prob=1.00000000e+000,prob_stddev=0.00000000e+000,prob_range={1.00000000e+000,1.00000000e+000},prob(percent)="100",prob+-sd="100+-0"]:2.151469e-002[&length_mean=2.26842357e-002,length_median=2.15146900e-002,length_95%HPD={4.84075800e-003,4.33024100e-002}],(((5[&prob=1.00000000e+000,prob_stddev=0.00000000e+000,prob_range={1.00000000e+000,1.00000000e+000},prob(percent)="100",prob+-sd="100+-0"]:1.972666e-002[&length_mean=2.06924653e-002,length_median=1.97266600e-002,length_95%HPD={6.63291400e-003,3.58515800e-002}],(9[&prob=1.00000000e+000,prob_stddev=0.00000000e+000,prob_range={1.00000000e+000,1.00000000e+000},prob(percent)="100",prob+-sd="100+-0"]:5.877833e-003[&length_mean=6.70959784e-003,length_median=5.87783300e-003,length_95%HPD={3.39339900e-004,1.50120800e-002}],10[&prob=1.00000000e+000,prob_stddev=0.00000000e+000,prob_range={1.00000000e+000,1.00000000e+000},prob(percent)="100",prob+-sd="100+-0"]:8.127881e-003[&length_mean=8.94869121e-003,length_median=8.12788100e-003,length_95%HPD={1.16036700e-003,1.82523700e-002}])[&prob=9.89007328e-001,prob_stddev=2.35545230e-003,prob_range={9.87341772e-001,9.90672885e-001},prob(percent)="99",prob+-sd="99+-0"]:8.784255e-003[&length_mean=9.82184095e-003,length_median=8.78425500e-003,length_95%HPD={1.30407800e-003,2.09685400e-002}])[&prob=8.34776815e-001,prob_stddev=9.42180921e-003,prob_range={8.28114590e-001,8.41439041e-001},prob(percent)="83",prob+-sd="83+-1"]:8.650674e-003[&length_mean=9.61244059e-003,length_median=8.65067400e-003,length_95%HPD={4.51949600e-005,2.04029600e-002}],8[&prob=1.00000000e+000,prob_stddev=0.00000000e+000,prob_range={1.00000000e+000,1.00000000e+000},prob(percent)="100",prob+-sd="100+-0"]:1.481601e-002[&length_mean=1.59538260e-002,length_median=1.48160100e-002,length_95%HPD={3.25031700e-003,3.04375800e-002}])[&prob=9.64690207e-001,prob_stddev=4.71090460e-003,prob_range={9.61359094e-001,9.68021319e-001},prob(percent)="96",prob+-sd="96+-0"]:1.543271e-002[&length_mean=1.65987941e-002,length_median=1.54327100e-002,length_95%HPD={9.63736400e-004,3.17098300e-002}],12[&prob=1.00000000e+000,prob_stddev=0.00000000e+000,prob_range={1.00000000e+000,1.00000000e+000},prob(percent)="100",prob+-sd="100+-0"]:3.006577e-002[&length_mean=3.16655112e-002,length_median=3.00657700e-002,length_95%HPD={1.12649900e-002,5.39042400e-002}])[&prob=7.46169221e-001,prob_stddev=1.69592566e-002,prob_range={7.34177215e-001,7.58161226e-001},prob(percent)="75",prob+-sd="75+-2"]:9.901052e-003[&length_mean=1.14066257e-002,length_median=9.90105200e-003,length_95%HPD={5.16748800e-005,2.60787400e-002}])[&prob=9.99666889e-001,prob_stddev=4.71090460e-004,prob_range={9.99333777e-001,1.00000000e+000},prob(percent)="100",prob+-sd="100+-0"]:3.510807e-002[&length_mean=3.67599591e-002,length_median=3.51080700e-002,length_95%HPD={1.11256400e-002,6.51366200e-002}]);
end;
